# Supplementary material for: Validity and Reliability of the COVID-19 Knowledge, Attitude and Behavior Scale
Source: Vaccines (Basel). 2023 Jan 31;11(2):317. doi: 10.3390/vaccines11020317 (PMC9960202; doi:10.3390/vaccines11020317)
Supplement: Supplementary file 1 [file vaccines-11-00317-s001.zip]

Archive with 1 entries (1 files):
- vaccines-2105826-supplementary.pdf
